# Supplementary material for: Transcriptome-Based Selection and Validation of Reference Genes for Gene Expression Analysis of Alicyclobacillus acidoterrestris Under Acid Stress
Source: Front Microbiol. 2021 Aug 27;12:731205. doi: 10.3389/fmicb.2021.731205 (PMC8430261; doi:10.3389/fmicb.2021.731205)
Supplement: Supplementary file 2 [file Data_Sheet_2.xls]

## Sheet: Table S1
Table S1 The KEGG enrichment results of the 33 candidate reference genes
KEGG_A_class	KEGG_B_class	Pathway	out (16)	All (1146)	p-value	q-value	Pathway ID	Genes	K_IDs
Genetic Information Processing	Replication and repair	DNA replication	4	20	0.000107718	0.00323155	ko03030	N007_04785;N007_04830;N007_05875;N007_20375	K02338+K03111+K02335+K02316
Genetic Information Processing	Replication and repair	Homologous recombination	3	26	0.00477772	0.0716659	ko03440	N007_04785;N007_04830;N007_05875	K02338+K03111+K02335
Metabolism	Metabolism of other amino acids	D-Glutamine and D-glutamate metabolism	1	3	0.0413384	0.314175	ko00471	N007_03950	K01924
Metabolism	Glycan biosynthesis and metabolism	Peptidoglycan biosynthesis	2	25	0.0454861	0.314175	ko00550	N007_01090;N007_03950	K01000+K01924
Genetic Information Processing	Replication and repair	Mismatch repair	2	27	0.0523625	0.314175	ko03430	N007_04785;N007_04830	K02338+K03111
Metabolism	Biosynthesis of other secondary metabolites	Monobactam biosynthesis	1	6	0.0810705	0.402719	ko00261	N007_06870	K01714
Metabolism	Metabolism of other amino acids	Glutathione metabolism	1	7	0.0939677	0.402719	ko00480	N007_05885	K00031
Metabolism	Nucleotide metabolism	Pyrimidine metabolism	2	50	0.151828	0.40774	ko00240	N007_04785;N007_05875	K02338+K02335
Genetic Information Processing	Replication and repair	Base excision repair	1	13	0.167857	0.40774	ko03410	N007_05875	K02335
Metabolism	Metabolism of cofactors and vitamins	Nicotinate and nicotinamide metabolism	1	14	0.179608	0.40774	ko00760	N007_10270	K00763
Genetic Information Processing	Replication and repair	Nucleotide excision repair	1	14	0.179608	0.40774	ko03420	N007_05875	K02335
Cellular Processes	Cell growth and death	Cell cycle - Caulobacter	1	16	0.202646	0.40774	ko04112	N007_01100	K03588
Metabolism	Nucleotide metabolism	Purine metabolism	2	62	0.212973	0.40774	ko00230	N007_04785;N007_05875	K02338+K02335
Metabolism	Lipid metabolism	Fatty acid degradation	1	17	0.213936	0.40774	ko00071	N007_04705	K05939
Metabolism	Lipid metabolism	Glycerophospholipid metabolism	1	18	0.225076	0.40774	ko00564	N007_04705	K05939
Metabolism	Metabolism of cofactors and vitamins	Folate biosynthesis	1	19	0.236067	0.40774	ko00790	N007_03955	K11754
Metabolism	Amino acid metabolism	Lysine biosynthesis	1	20	0.246913	0.40774	ko00300	N007_06870	K01714
Metabolism	Metabolism of cofactors and vitamins	Pantothenate and CoA biosynthesis	1	22	0.268172	0.40774	ko00770	N007_09920	K00867
Cellular Processes	Cell motility	Bacterial chemotaxis	1	22	0.268172	0.40774	ko02030	N007_10470	K03406
Environmental Information Processing	Signal transduction	Two-component system	2	76	0.287326	0.40774	ko02020	N007_10470;N007_15495	K03406+K10255
Metabolism	Carbohydrate metabolism	Citrate cycle (TCA cycle)	1	24	0.288868	0.40774	ko00020	N007_05885	K00031
Cellular Processes	Cell motility	Flagellar assembly	1	27	0.318885	0.415938	ko02040	N007_07155	K02409
Metabolism	Global and overview maps	2-Oxocarboxylic acid metabolism	1	32	0.36629	0.457862	ko01210	N007_05885	K00031
Metabolism	Global and overview maps	Biosynthesis of amino acids	2	128	0.54879	0.642393	ko01230	N007_05885;N007_06870	K00031+K01714
Metabolism	Global and overview maps	Metabolic pathways	9	628	0.556741	0.642393	ko01100	N007_01090;N007_03950;N007_03955;N007_04785;N007_05875;N007_05885;N007_06870;N007_09920;N007_10270	K01000+K01924+K11754+K02338+K02335+K00031+K01714+K00867+K00763
Metabolism	Global and overview maps	Carbon metabolism	1	99	0.766734	0.851926	ko01200	N007_05885	K00031
Metabolism	Global and overview maps	Biosynthesis of antibiotics	2	210	0.821992	0.861681	ko01130	N007_05885;N007_06870	K00031+K01714
Metabolism	Global and overview maps	Microbial metabolism in diverse environments	2	215	0.832958	0.861681	ko01120	N007_05885;N007_06870	K00031+K01714
Metabolism	Global and overview maps	Biosynthesis of secondary metabolites	2	286	0.937344	0.937344	ko01110	N007_05885;N007_06870	K00031+K01714

## Sheet: Table S2
Table S2 The RPKM values of candidate reference genes in A. acidoterrestris under acid stress observed by RNA-seq
Gene-ID	Gene	NT_1	NT_2	NT_3	NT_average	NA_1	NA_2	NA_3	NA_average	NA_AS_1	NA_AS_2	NA_AS_3	NA_AS_average	AA_1	AA_2	AA_3	AA_average	AA_AS_1	AA_AS_2	AA_AS_3	AA_AS_average
N007_20375	dnaG	179.019	192.125	226.135	199.093	153.712	248.184	148.488	183.461	208.313	217.884	160.582	195.593	251.448	255.712	211.692	239.617	222.059	207.252	221.113	216.808
N007_04785	dnaN	195.999	205.857	240.919	214.258	187.121	267.257	177.965	210.781	297.644	315.774	221.232	278.217	223.385	228.251	177.909	209.848	286.561	262.625	291.539	280.242
N007_01100	spoVE	777.512	735.263	857.356	790.044	572.152	873.899	477.438	641.163	839.645	789.457	411.877	680.326	787.687	682.416	521.9	664.001	824.019	656.955	812.051	764.342
N007_01250	ytvI	209.871	275.544	229.974	238.463	307.85	340.058	243.889	297.266	291.876	304.939	230.437	275.751	291.859	298.765	263.609	284.744	284.118	276.996	306.311	289.142
N007_05875	polA	45.559	39.591	16.041	33.7303	40.683	50.277	20.692	37.2173	39.43	43.982	28.051	37.1543	47.976	44.33	26.838	39.7147	37.417	39.319	49.897	42.211
N007_09410	lldF	2044.57	2189.59	2409.62	2214.59	2419.66	3315.1	1767.58	2500.78	2056.75	2060.73	1927.3	2014.92	2993.77	2668.65	1822.15	2494.86	2660.11	2241.62	2552.05	2484.6
N007_05885	icd	63.292	56.582	31.485	50.453	54.112	79.931	31.252	55.0983	76.16	73.058	43.485	64.2343	69.671	58.149	53.254	60.358	67.731	52.714	70.196	63.547
N007_06870	dapA	242.557	194.625	237.226	224.803	196.945	279.087	213.314	229.782	207.198	236.483	178.911	207.531	234.219	244.369	180.956	219.848	229.337	214.705	215.668	219.903
NT: Not treated logarithmic phase cells.
NA: pH 4.0_1h,logarithmic phase cells were acid adapted at pH 4.0 for 1 h.
NA_AS: pH 4.0_1h+pH 2.2_1h, logarithmic phase cells were acid adapted at pH 4.0 for 1 h and then acid stressed at pH 2.2 for 1h.
AA: pH 3.0_1h, logarithmic phase cells were acid adapted at pH 3.0 for 1 h.
AA_AS: pH 3.0_1h+pH 2.2_1h, logarithmic phase cells were acid adapted at pH 3.0 for 1 h and then acid stressed at pH 2.2 for 1h.

## Sheet: Table S3
Table S3 Ct values of nine candidate reference genes of A. acidoterrestris under different acid stress conditions
Samples		Average Ct values of three technical replicates of candidate reference genes
		16s rRNA	dnaG	dnaN	spoVE	ytvI	polA	lldF	icd	dapA
pH 4.0_1h	Biological repeat 1	10.03	19.5833	18.2967	23.26	20.9433	22.3567	19.01	15.8633	21.0267
	Biological repeat 2	10.45	19.4033	18.2967	22.8967	20.8067	22.1267	18.7333	16.0433	20.7733
	Biological repeat 3	11.11	19.31	18.03	23.23	21.04	22.36	18.815	16.165	21.28
pH 3.5_1h	Biological repeat 1	11.05	18.85	17.66	22.1367	20.765	21.3667	20.47	16.7767	20.6533
	Biological repeat 2	10.21	18.52	17.71	22.26	20.2167	21.47	20.2967	16.9167	20.3267
	Biological repeat 3	10.72	18.87	18.175	22.59	20.765	22.075	20.975	17.32	20.98
pH 3.0_1h	Biological repeat 1	11.16	19.52	18.5033	21.933	19.5467	20.6	23.1933	17.0233	20.3433
	Biological repeat 2	11.18	19.51	18.2367	21.92	19.7267	20.73	23.23	17.1667	20.1967
	Biological repeat 3	11.24	19.52	18.955	21.92	19.99	20.6	23.36	17.495	20.49
pH 2.5_1h	Biological repeat 1	11.87	18.31	19.1333	22.1233	20.9767	21.4433	23.38	19.0267	21.9733
	Biological repeat 2	11.82	18.2867	19.1067	22.19	20.9	21.49	23.42	19.1367	21.7867
	Biological repeat 3	11.87	18.72	19.31	22.6	20.9767	21.91	23.495	19.32	22.16
pH 4.0_3h	Biological repeat 1	11.21	20.1933	18.8567	25.5267	22.1367	22.7533	20.7467	17.22	23.1108
	Biological repeat 2	10.87	20.1933	19.1133	25.2967	22.1767	22.79	21.0033	17.42	22.5367
	Biological repeat 3	10.87	20.185	19.195	25.215	22.195	22.495	20.625	17.245	23.1108
pH 3.5_3h	Biological repeat 1	11.78	20.4533	21.1867	25.54	21.885	22.72	21.9667	17.57	23.4767
	Biological repeat 2	11.43	20.5167	21.02	25.54	21.9133	22.64	21.72	17.85	23.0633
	Biological repeat 3	11.78	20.485	21.085	25.405	21.885	22.39	21.48	17.665	23.89
pH 3.0_3h	Biological repeat 1	12.12	21.6903	22.2	24.4133	20.75	22.0633	23.17	19.58	22.1208
	Biological repeat 2	12.3	21.6933	21.9067	24.1967	20.4967	21.71	22.89	19.3967	21.1667
	Biological repeat 3	12.3	21.6743	23.165	24.1967	21.4	22.455	23.865	19.3967	22.1208
pH 2.5_3h	Biological repeat 1	13.13	18.97	20.9033	23.6667	21.5133	22.5567	24.55	20.19	21.7442
	Biological repeat 2	13.16	18.9967	20.6167	23.3767	21.3867	22.4967	24.3733	20.145	21.7442
	Biological repeat 3	13.59	18.97	20.91	23.615	21.56	22.505	24.49	20.19	21.2133
CK	Biological repeat 1	9.65	19.3533	17.7867	22.2567	20.39	22.87	18.8967	17.53	23.1825
	Biological repeat 2	9.57	19.345	17.24	23.055	20.0667	23.22	18.27	17.565	22.39
	Biological repeat 3	9.61	19.805	18.275	23.055	20.39	23.22	19.08	17.565	23.975
Mean value		11.3363	19.664	19.4398	23.4598	20.9925	22.1264	21.6854	17.9549	21.8828
Stdev (SD) value		1.05672	0.965493	1.59449	1.27967	0.75581	0.733724	2.01119	1.29875	1.12943

## Sheet: Table S4
Table S4 Gene expression stability ranked by geNorm, NormFinder, BestKeeper, and Refinder programs.
Group	Overall rank	geNorm			Normfinder			Bestkeeper				Refinder
		Gene	M value		Gene	Stability value		Gene	SD	CV(%)		Gene	Geomean of ranking values
All samples	1	ytvI/polA	0.687		ytvI	0.438		polA	0.59	2.66		ytvI	1.19
	2	—	—		16s rRNA	0.458		ytvI	0.61	2.88		polA	1.97
	3	dapA	0.789		dnaG	0.623		dnaG	0.76	3.84		16s rRNA	3.13
	4	spoVE	0.863		icd	0.635		16s rRNA	0.82	7.26		dnaG	3.66
	5	dnaG	0.947		polA	0.641		dapA	0.94	4.28		spoVE	5.38
	6	16s rRNA	1.086		dnaN	0.655		spoVE	1.08	4.6		dapA	5.57
	7	dnaN	1.177		spoVE	0.675		icd	1.1	6.1		icd	6.05
	8	icd	1.228		dapA	0.759		dnaN	1.34	6.87		dnaN	6.96
	9	lldF	1.389		lldF	1.253		lldF	1.74	8.03		lldF	9
pH=4.0	1	dnaN/ytvI	0.353		dnaG	0.149		dnaG	0.31	1.56		dnaG	1.5
	2	—	—		dnaN	0.247		polA	0.31	1.38		dnaN	1.86
	3	lldF	0.411		ytvI	0.325		dnaN	0.47	2.59		ytvI	2.71
	4	16s rRNA	0.494		lldF	0.363		16s rRNA	0.59	5.65		lldF	4.28
	5	dnaG	0.545		16s rRNA	0.431		icd	0.62	3.67		16s rRNA	4.47
	6	spoVE	0.599		polA	0.462		ytvI	0.69	3.29		polA	4.74
	7	polA	0.698		icd	0.477		lldF	0.88	4.55		icd	6.65
	8	icd	0.756		spoVE	0.552		dapA	0.9	4.02		spoVE	7.67
	9	dapA	0.836		dapA	0.692		spoVE	1.06	4.47		dapA	8.74
pH=3.5	1	16s rRNA/ytvI	0.364		ytvI	0.113		icd	0.28	1.58		ytvI	1.41
	2	—	—		dnaG	0.187		polA	0.55	2.44		dnaG	2.45
	3	dnaG	0.602		16s rRNA	0.451		ytvI	0.65	3.11		16s rRNA	2.59
	4	spoVE	0.763		icd	0.459		dnaG	0.65	3.29		icd	3.25
	5	dnaN	0.818		spoVE	0.504		16s rRNA	0.79	7.39		polA	5.09
	6	lldF	0.863		dnaN	0.643		lldF	1.08	5.31		spoVE	5.32
	7	icd	0.912		polA	0.671		dapA	1.2	5.35		dnaN	6.59
	8	polA	0.98		lldF	0.728		spoVE	1.3	5.54		lldF	6.93
	9	dapA	1.054		dapA	0.786		dnaN	1.46	7.73		dapA	8.45
pH=3.0	1	dnaG/icd	0.198		dnaG	0.069		ytvI	0.42	2.07		icd	1.68
	2	—	—		icd	0.069		spoVE	0.88	3.82		dnaG	1.86
	3	spoVE	0.301		spoVE	0.193		polA	0.92	4.18		spoVE	2.71
	4	ytvI	0.494		ytvI	0.256		icd	0.92	5.08		ytvI	2.83
	5	16s rRNA	0.673		16s rRNA	0.477		16s rRNA	0.93	8.49		16s rRNA	5
	6	polA	0.898		polA	0.983		dnaG	0.94	4.61		polA	5.05
	7	dapA	1.04		dnaN	1.011		dapA	1.09	5.01		dnaN	7.48
	8	dnaN	1.219		dapA	1.156		dnaN	1.89	9.66		dapA	7.48
	9	lldF	1.467		lldF	1.539		lldF	2.02	9.26		lldF	9
pH=2.5	1	dnaG/polA	0.169		ytvI	0.206		ytvI	0.42	2		ytvI	1.41
	2	—	—		icd	0.267		dnaG	0.42	2.21		dnaG	2.78
	3	spovE	0.477		spoVE	0.332		spoVE	0.52	2.29		spoVE	3
	4	ytvI	0.669		dnaN	0.421		polA	0.53	2.37		icd	3.31
	5	icd	0.881		16s rRNA	0.692		dapA	0.63	2.82		polA	3.6
	6	dnaN	0.967		dnaG	0.778		icd	0.94	4.96		dnaN	5.09
	7	16s rRNA	1.049		polA	0.805		dnaN	1.05	5.45		16s rRNA	6.65
	8	dapA	1.15		dapA	1.078		16s rRNA	1.31	11.35		dapA	7.11
	9	lldF	1.409		lldF	1.577		lldF	2.31	10.41		lldF	9

## Sheet: Table S5
Table S5 Relative expression levels of ctsR of A. acidoterrestris under different acid stress conditions
	Different reference genes used for data normalization
pH=4.0	dnaG+dnaN			ytvI+polA			dapA			16s rRNA
	Mean	SEM		Mean	SEM		Mean	SEM		Mean	SEM
0h	1	0.00787		1	0.002242		1	0.00565		1	0.004
1h	1.28581	0.00840281		1.28581	0.00840281		0.25361	0.00165734		2.13862	0.0139759
3h	0.689548	0.0427817		0.689548	0.0427817		0.289317	0.0179501		0.837458	0.0382965
pH=3.5	ytvI+dnaG+16s rRNA			ytvI+dnaG+polA			dapA			16s rRNA
	Mean	SEM		Mean	SEM		Mean	SEM		Mean	SEM
0h	1	0.00707		1	0.00141		1	0.00565		1	0.006
1h	3.65838	0.238907		2.04562	0.133587		0.555377	0.0362684		6.64164	0.433726
3h	3.20135	0.0209209		1.76665	0.0115451		1.35099	0.00882872		4.5726	0.029882
pH=3.0	icd+dnaG			ytvI+polA			lldF			16s rRNA
	Mean	SEM		Mean	SEM		Mean	SEM		Mean	SEM
0h	1	0.00565		1	0.007071		1	0.00424		1	0.004
1h	19.4429	1.61815		7.67501	0.638758		7.67501	0.638758		54.7266	4.55465
3h	34.4397	2.86627		7.18009	0.597568		7.18009	0.597568		38.253	3.18363
pH=2.5	ytvI+dnaG+spoVE			ytvI+polA+16s rRNA			lldF			16s rRNA
	Mean	SEM		Mean	SEM		Mean	SEM		Mean	SEM
0h	1	0.001414		1	0.00565		1	0.00424		1	0.003
1h	7.32824	0.263341		12.4707	0.448134		232.346	8.34938		42.8176	1.53865
3h	8.18707	0.254098		15.8054	0.490545		311.7	9.67408		75.3228	2.33776
The sample groups(0h) were set as control groups. Relative expression level was calculated by 2-ΔΔCtmethold. SEM: Standard error of the mean.

## Sheet: Table S6
Table S6 The minimum information for publication of quantitative real-time PCR experiments (MIQE) checklist
Item to check	Importance	Included?	Comments
Experimental design
Definition of experimental and control groups	E	Y	See Methods
Number within each group	E	Y
Assay carried out by the core or investigator’s laboratory?	D	Y
Acknowledgment of authors’ contributions	D	Y	See Acknowledgedments
Sample
Description	E	Y	See Methods
Volume/mass of sample processed	D	Y
Microdissection or macrodissection	E	N/A
Processing procedure	E	Y
If frozen, how and how quickly?	E	Y
If fixed, with what and how quickly?	E	N/A
Sample storage conditions and duration (especially for formalin-fixed, paraffin-embedded samples)	E	Y
Nucleic acid extraction
Procedure and/or instrumentation	E	Y	See Methods
Name of kit and details of any modifications	E	Y
Source of additional reagents used	D	Y
Details of DNase or RNase treatment	E	Y
Contamination assessment (DNA or RNA)	E	Y
Nucleic acid quantification	E	Y
Instrument and method	E	Y
Purity (A260/A280)	D	Y	Table S7
Yield	D	Y
RNA integrity: method/instrument	E	Y	See Methods
RIN/RQI or Cq of 3′ and 5′ transcripts	E	Y	Table S7
Electrophoresis traces	D	N
Inhibition testing (Cq dilutions, spike, or other)	E	Y	See Methods
Reverse transcription
Complete reaction conditions	E	Y	See Methods
Amount of RNA and reaction volume	E	Y
Priming oligonucleotide (if using GSP) and concentration	E	N/A
Reverse transcriptase and concentration	E	Y
Temperature and time	E	Y
Manufacturer of reagents and catalogue numbers	D	Y
Cqs with and without reverse transcription	D	N
Storage conditions of cDNA	D	Y
qPCR target information
Gene symbol	E	Y	See Methods and Table 1
Sequence accession number	E	Y
Location of amplicon	D	N
Amplicon length	E	Y
In silico specificity screen (BLAST, and so on)	E	N/A
Pseudogenes, retropseudogenes, or other homologs?	D	N
Sequence alignment	D	N
Secondary structure analysis of amplicon	D	N
Location of each primer by exon or intron (if applicable)	E	N/A
What splice variants are targeted?	E	N/A
qPCR oligonucleotides
Primer sequences	E	Y	See Methods and Table 1
RTPrimerDB identification number	D	N/A
Probe sequences	D	N/A
Location and identity of any modifications	E	N/A
Manufacturer of oligonucleotides	D	Y
Purification method	D	Y
qPCR protocol
Complete reaction conditions	E	Y	See Methods
Reaction volume and amount of cDNA/DNA	E	Y
Primer, (probe), Mg2+, and dNTP concentrations	E	N/A
Polymerase identity and concentration	E	Y
Buffer/kit identity and manufacturer	E	Y
Exact chemical composition of the buffer	D	N
Additives (SYBR Green I, DMSO, and so forth)	E	N/A
Manufacturer of plates/tubes and catalog number	D	N
Complete thermocycling parameters	E	Y
Reaction setup (manual/robotic)	D	Y
Manufacturer of qPCR instrument	E	Y
qPCR validation
Evidence of optimization (from gradients)	D	N	See Methods and Figure 3
Specificity (gel, sequence, melt, or digest)	E	Y
For SYBR Green I, Cq of the NTC	E	N/A
Calibration curves with slope and y intercept	E	Y
PCR efficiency calculated from slope	E	Y
Confidence interval for PCR efficiency or standard error	D	N
r2 of calibration curve	E	Y
Linear dynamic range	E	Y
Cq variation at lower limit	E	Y
Confidence intervals throughout range	D	N
Evidence for limit of detection	E	Y
If multiplex, efficiency and LOD of each assay	E	N/A
Data analysis
qPCR analysis program (source, version)	E	Y	See Methods
Method of Cq determination	E	Y
Outlier identification and disposition	E	N/A
Results for NTCs	E	Y
Justification of number and choice of reference genes	E	Y
Description of normalization method	E	Y
Number and concordance of biological replicates	D	Y
Number and stage (reverse transcription or qPCR) of technical replicates	E	Y
Repeatability (intraassay variation)	E	Y
Reproducibility (interassay variation, CV)	D	N
Power analysis	D	N
Statistical methods for results significance	E	Y
Software (source, version)	E	Y
Cq or raw data submission with RDML	D	N
E: essential information, D: desirable information, Y: yes (included in the manuscript), N: no (not inlcuded), N/A: not applicable.

## Sheet: Table S7
Table S7 RNA integrity and yield determination
Samples		RIN	A260/280	A260/230	RNA Concentration (μg/μL)
pH 4.0_1h	Biological repeat 1	9.2	2.06	1.84	5.27
	Biological repeat 2	9.2	2.05	1.91	4.2
	Biological repeat 3	9.1	2.13	1.88	4.21
pH 3.5_1h	Biological repeat 1	9.1	2.06	1.73	5.08
	Biological repeat 2	9.1	2.06	1.8	4.56
	Biological repeat 3	9.2	2.01	1.9	4.32
pH 3.0_1h	Biological repeat 1	9	2.05	1.64	4.17
	Biological repeat 2	8.9	2.03	1.82	3.81
	Biological repeat 3	9	2.03	1.89	3.76
pH 2.5_1h	Biological repeat 1	8.9	2.06	1.65	4.12
	Biological repeat 2	8.7	2.12	1.61	3.52
	Biological repeat 3	9	2.05	1.65	3.89
pH 4.0_3h	Biological repeat 1	9	2.05	1.5	5.25
	Biological repeat 2	9.1	2.05	1.71	4.62
	Biological repeat 3	9	2.03	1.78	5.46
pH 3.5_3h	Biological repeat 1	9	2.03	1.61	4.36
	Biological repeat 2	9.1	2.04	1.74	4.58
	Biological repeat 3	9	2.06	1.75	4.89
pH 3.0_3h	Biological repeat 1	8.9	2.04	2.01	3.77
	Biological repeat 2	8.6	2.04	1.92	4.07
	Biological repeat 3	8.7	2.08	1.91	3.18
pH 2.5_3h	Biological repeat 1	8.7	2.05	1.89	4.23
	Biological repeat 2	8.7	2.04	1.98	3.75
	Biological repeat 3	8.5	2.18	2.11	3.65
CK (Control)	Biological repeat 1	9.3	2.05	1.81	4.63
	Biological repeat 2	9.1	2.04	1.96	2.79
	Biological repeat 3	9.3	1.98	1.93	4.47
RIN: RNA integrity number.
